# Supplementary material for: Gold(I)-Catalyzed Tandem 1,2-Indole Migration–Cyclopropanation Reactions of 3‑Propargylindoles with Olefins
Source: Org Lett. 2025 Jul 28;27(31):8662–7. doi: 10.1021/acs.orglett.5c02596 (PMC12340974; doi:10.1021/acs.orglett.5c02596)
Supplement: Supplementary file 1 [file ol5c02596_si_001.zip]

Archive with 4,229 entries (3,608 files):
- 2r/
- 2r/CNMR/
- 2r/CNMR/acqu
- 2r/CNMR/acqus
- 2r/CNMR/audita.txt
- 2r/CNMR/cpdprg2
- 2r/CNMR/fid
- 2r/CNMR/format.temp
- 2r/CNMR/overflow_log_dru1.txt
- 2r/CNMR/pdata/
- 2r/CNMR/pdata/1/
- 2r/CNMR/pdata/1/1i
- 2r/CNMR/pdata/1/1r
- 2r/CNMR/pdata/1/auditp.txt
- 2r/CNMR/pdata/1/outd
- 2r/CNMR/pdata/1/proc
- 2r/CNMR/pdata/1/procs
- 2r/CNMR/pdata/1/thumb.png
- 2r/CNMR/pdata/1/title
- 2r/CNMR/pulseprogram
- 2r/CNMR/scon2
- 2r/CNMR/shimvalues
- 2r/CNMR/specpar
- 2r/CNMR/uxnmr.info
- 2r/CNMR/uxnmr.par
- 2r/CNMR/vtc_pid_settings
- 2r/HNMR/
- 2r/HNMR/acqu
- 2r/HNMR/acqus
- 2r/HNMR/audita.txt
- 2r/HNMR/fid
- 2r/HNMR/format.temp
- 2r/HNMR/pdata/
- 2r/HNMR/pdata/1/
- 2r/HNMR/pdata/1/1i
- 2r/HNMR/pdata/1/1r
- 2r/HNMR/pdata/1/auditp.txt
- 2r/HNMR/pdata/1/outd
- 2r/HNMR/pdata/1/proc
- 2r/HNMR/pdata/1/procs
- 2r/HNMR/pdata/1/thumb.png
- 2r/HNMR/pdata/1/title
- 2r/HNMR/pulseprogram
- 2r/HNMR/scon2
- 2r/HNMR/shimvalues
- 2r/HNMR/specpar
- 2r/HNMR/topshimreport
- 2r/HNMR/uxnmr.info
- 2r/HNMR/uxnmr.par
- 2r/HNMR/vtc_pid_settings
- cis-2a/
- cis-2a/CNMR/
- cis-2a/CNMR/acqu
- cis-2a/CNMR/acqus
- cis-2a/CNMR/audita.txt
- cis-2a/CNMR/cpdprg2
- cis-2a/CNMR/fid
- cis-2a/CNMR/format.temp
- cis-2a/CNMR/pdata/
- cis-2a/CNMR/pdata/1/
- cis-2a/CNMR/pdata/1/1i
- cis-2a/CNMR/pdata/1/1r
- cis-2a/CNMR/pdata/1/auditp.txt
- cis-2a/CNMR/pdata/1/intrng
- cis-2a/CNMR/pdata/1/last_plot.xwp
- cis-2a/CNMR/pdata/1/outd
- cis-2a/CNMR/pdata/1/parm.txt
- cis-2a/CNMR/pdata/1/peak.txt
- cis-2a/CNMR/pdata/1/peaks
- cis-2a/CNMR/pdata/1/proc
- cis-2a/CNMR/pdata/1/procs
- cis-2a/CNMR/pdata/1/title
- cis-2a/CNMR/prosol_History
- cis-2a/CNMR/pulseprogram
- cis-2a/CNMR/scon
- cis-2a/CNMR/uxnmr.par
- cis-2a/HNMR/
- cis-2a/HNMR/acqu
- cis-2a/HNMR/acqus
- cis-2a/HNMR/audita.txt
- cis-2a/HNMR/fid
- cis-2a/HNMR/format.temp
- cis-2a/HNMR/pdata/
- cis-2a/HNMR/pdata/1/
- cis-2a/HNMR/pdata/1/1i
- cis-2a/HNMR/pdata/1/1r
- cis-2a/HNMR/pdata/1/auditp.txt
- cis-2a/HNMR/pdata/1/outd
- cis-2a/HNMR/pdata/1/proc
- cis-2a/HNMR/pdata/1/procs
- cis-2a/HNMR/pdata/1/title
- cis-2a/HNMR/prosol_History
- cis-2a/HNMR/pulseprogram
- cis-2a/HNMR/scon
- cis-2a/HNMR/uxnmr.par
- cis-2b/
- cis-2b/CNMR/
- cis-2b/CNMR/acqu
- cis-2b/CNMR/acqus
- cis-2b/CNMR/audita.txt
- cis-2b/CNMR/cpdprg2
- cis-2b/CNMR/fid
- cis-2b/CNMR/format.temp
- cis-2b/CNMR/overflow_log_dru1.txt
- cis-2b/CNMR/pdata/
- cis-2b/CNMR/pdata/1/
- cis-2b/CNMR/pdata/1/1i
- cis-2b/CNMR/pdata/1/1r
- cis-2b/CNMR/pdata/1/auditp.txt
- cis-2b/CNMR/pdata/1/outd
- cis-2b/CNMR/pdata/1/proc
- cis-2b/CNMR/pdata/1/procs
- cis-2b/CNMR/pdata/1/thumb.png
- cis-2b/CNMR/pdata/1/title
- cis-2b/CNMR/pulseprogram
- cis-2b/CNMR/scon2
- cis-2b/CNMR/shimvalues
- cis-2b/CNMR/specpar
- cis-2b/CNMR/uxnmr.info
- cis-2b/CNMR/uxnmr.par
- cis-2b/CNMR/vtc_pid_settings
- cis-2b/HNMR/
- cis-2b/HNMR/acqu
- cis-2b/HNMR/acqus
- cis-2b/HNMR/audita.txt
- cis-2b/HNMR/fid
- cis-2b/HNMR/format.temp
- cis-2b/HNMR/pdata/
- cis-2b/HNMR/pdata/1/
- cis-2b/HNMR/pdata/1/1i
- cis-2b/HNMR/pdata/1/1r
- cis-2b/HNMR/pdata/1/auditp.txt
- cis-2b/HNMR/pdata/1/outd
- cis-2b/HNMR/pdata/1/proc
- cis-2b/HNMR/pdata/1/procs
- cis-2b/HNMR/pdata/1/thumb.png
- cis-2b/HNMR/pdata/1/title
- cis-2b/HNMR/pulseprogram
- cis-2b/HNMR/scon2
- cis-2b/HNMR/shimvalues
- cis-2b/HNMR/specpar
- cis-2b/HNMR/topshimreport
- cis-2b/HNMR/uxnmr.info
- cis-2b/HNMR/uxnmr.par
- cis-2b/HNMR/vtc_pid_settings
- cis-2c/
- cis-2c/CNMR/
- cis-2c/CNMR/acqu
- cis-2c/CNMR/acqus
- cis-2c/CNMR/audita.txt
- cis-2c/CNMR/cpdprg2
- cis-2c/CNMR/fid
- cis-2c/CNMR/format.temp
- cis-2c/CNMR/overflow_log_dru1.txt
- cis-2c/CNMR/pdata/
- cis-2c/CNMR/pdata/1/
- cis-2c/CNMR/pdata/1/1i
- cis-2c/CNMR/pdata/1/1r
- cis-2c/CNMR/pdata/1/auditp.txt
- cis-2c/CNMR/pdata/1/outd
- cis-2c/CNMR/pdata/1/proc
- cis-2c/CNMR/pdata/1/procs
- cis-2c/CNMR/pdata/1/thumb.png
- cis-2c/CNMR/pdata/1/title
- cis-2c/CNMR/pulseprogram
- cis-2c/CNMR/scon2
- cis-2c/CNMR/shimvalues
- cis-2c/CNMR/specpar
- cis-2c/CNMR/uxnmr.info
- cis-2c/CNMR/uxnmr.par
- cis-2c/CNMR/vtc_pid_settings
- cis-2c/HNMR/
- cis-2c/HNMR/acqu
- cis-2c/HNMR/acqus
- cis-2c/HNMR/audita.txt
- cis-2c/HNMR/fid
- cis-2c/HNMR/format.temp
- cis-2c/HNMR/pdata/
- cis-2c/HNMR/pdata/1/
- cis-2c/HNMR/pdata/1/1i
- cis-2c/HNMR/pdata/1/1r
- cis-2c/HNMR/pdata/1/auditp.txt
- cis-2c/HNMR/pdata/1/outd
- cis-2c/HNMR/pdata/1/proc
- cis-2c/HNMR/pdata/1/procs
- cis-2c/HNMR/pdata/1/thumb.png
- cis-2c/HNMR/pdata/1/title
- cis-2c/HNMR/pulseprogram
- cis-2c/HNMR/scon2
- cis-2c/HNMR/shimvalues
- cis-2c/HNMR/specpar
- cis-2c/HNMR/topshimreport
- cis-2c/HNMR/uxnmr.info
- cis-2c/HNMR/uxnmr.par
- cis-2c/HNMR/vtc_pid_settings
- cis-2d/
- cis-2d/CNMR/
- cis-2d/CNMR/acqu
- cis-2d/CNMR/acqus
- cis-2d/CNMR/audita.txt
- cis-2d/CNMR/cpdprg2
- cis-2d/CNMR/fid
- cis-2d/CNMR/format.temp
- cis-2d/CNMR/overflow_log_dru1.txt
- cis-2d/CNMR/pdata/
- cis-2d/CNMR/pdata/1/
- cis-2d/CNMR/pdata/1/1i
- cis-2d/CNMR/pdata/1/1r
- cis-2d/CNMR/pdata/1/auditp.txt
- cis-2d/CNMR/pdata/1/outd
- cis-2d/CNMR/pdata/1/proc
- cis-2d/CNMR/pdata/1/procs
- cis-2d/CNMR/pdata/1/thumb.png
- cis-2d/CNMR/pdata/1/title
- cis-2d/CNMR/pulseprogram
- cis-2d/CNMR/scon2
- cis-2d/CNMR/shimvalues
- cis-2d/CNMR/specpar
- cis-2d/CNMR/uxnmr.info
- cis-2d/CNMR/uxnmr.par
- cis-2d/CNMR/vtc_pid_settings
- cis-2d/HNMR/
- cis-2d/HNMR/acqu
- cis-2d/HNMR/acqus
- cis-2d/HNMR/audita.txt
- cis-2d/HNMR/fid
- cis-2d/HNMR/format.temp
- cis-2d/HNMR/pdata/
- cis-2d/HNMR/pdata/1/
- cis-2d/HNMR/pdata/1/1i
- cis-2d/HNMR/pdata/1/1r
- cis-2d/HNMR/pdata/1/auditp.txt
- cis-2d/HNMR/pdata/1/outd
- cis-2d/HNMR/pdata/1/proc
- cis-2d/HNMR/pdata/1/procs
- cis-2d/HNMR/pdata/1/thumb.png
- cis-2d/HNMR/pdata/1/title
- cis-2d/HNMR/pulseprogram
- cis-2d/HNMR/scon2
- cis-2d/HNMR/shimvalues
- cis-2d/HNMR/specpar
- cis-2d/HNMR/topshimreport
- cis-2d/HNMR/uxnmr.info
- cis-2d/HNMR/uxnmr.par
- cis-2d/HNMR/vtc_pid_settings
- cis-2h/
- cis-2h/CNMR/
- cis-2h/CNMR/acqu
- cis-2h/CNMR/acqus
- cis-2h/CNMR/audita.txt
- cis-2h/CNMR/cpdprg2
- cis-2h/CNMR/fid
- cis-2h/CNMR/format.temp
- cis-2h/CNMR/overflow_log_dru1.txt
- cis-2h/CNMR/pdata/
- cis-2h/CNMR/pdata/1/
- cis-2h/CNMR/pdata/1/1i
- cis-2h/CNMR/pdata/1/1r
- cis-2h/CNMR/pdata/1/auditp.txt
- cis-2h/CNMR/pdata/1/outd
- cis-2h/CNMR/pdata/1/proc
- cis-2h/CNMR/pdata/1/procs
- cis-2h/CNMR/pdata/1/thumb.png
- cis-2h/CNMR/pdata/1/title
- cis-2h/CNMR/pulseprogram
- cis-2h/CNMR/scon2
- cis-2h/CNMR/shimvalues
- cis-2h/CNMR/specpar
- cis-2h/CNMR/uxnmr.info
- cis-2h/CNMR/uxnmr.par
- cis-2h/CNMR/vtc_pid_settings
- cis-2h/HNMR/
- cis-2h/HNMR/acqu
- cis-2h/HNMR/acqus
- cis-2h/HNMR/audita.txt
- cis-2h/HNMR/fid
- cis-2h/HNMR/format.temp
- cis-2h/HNMR/pdata/
- cis-2h/HNMR/pdata/1/
- cis-2h/HNMR/pdata/1/1i
- cis-2h/HNMR/pdata/1/1r
- cis-2h/HNMR/pdata/1/auditp.txt
- cis-2h/HNMR/pdata/1/outd
- cis-2h/HNMR/pdata/1/proc
- cis-2h/HNMR/pdata/1/procs
- cis-2h/HNMR/pdata/1/thumb.png
- cis-2h/HNMR/pdata/1/title
- cis-2h/HNMR/pulseprogram
- cis-2h/HNMR/scon2
- cis-2h/HNMR/shimvalues
- cis-2h/HNMR/specpar
- cis-2h/HNMR/topshimreport
- cis-2h/HNMR/uxnmr.info
- cis-2h/HNMR/uxnmr.par
- cis-2h/HNMR/vtc_pid_settings
- cis-2i/
- cis-2i/CNMR/
- cis-2i/CNMR/acqu
- cis-2i/CNMR/acqus
- cis-2i/CNMR/audita.txt
[truncated: 3,929 more entries]
