# Supplementary material for: Gold(I)-Catalyzed Tandem 1,2-Indole Migration–Cyclopropanation Reactions of 3‑Propargylindoles with Olefins
Source: Org Lett. 2025 Jul 28;27(31):8662–7. doi: 10.1021/acs.orglett.5c02596 (PMC12340974; doi:10.1021/acs.orglett.5c02596)
Supplement: Supplementary file 1 [file ol5c02596_si_001.zip › 2r/CNMR/audita.txt]

##TITLE= Audit trail, TopSpin 3.6.4
##JCAMPDX= 5.01
##ORIGIN= Bruker BioSpin GmbH
##OWNER= QO-3
$$ C:/RMN Usuarios/QO-3/Lorena/LR-286-F1-rep/2/audita.txt
##AUDIT TRAIL=  $$ (NUMBER, WHEN, WHO, WHERE, PROCESS, VERSION, WHAT)
(   1,<2023-03-08 15:41:12.071 +0100>,<QO-3>,<fosforo>,<go4>,<TopSpin 3.6.4>,
      <created by zg on data set with UUID 'd5033cfc-bdbe-11ed-adbf-6805ca5a771a'
       started at 2023-03-08 15:38:03.417 +0100,
       POWCHK enabled, PULCHK disabled,
       terminated by command 'halt'
       configuration hash MD5:
       0D 03 4D E2 BB 19 05 7C 84 3A 90 09 DC E4 F5 5E
       data hash MD5: 32K
       F3 D5 75 17 F2 3E 30 00 8A 6B 43 F8 2C 9C DE F4
>)
##END=

$$ hash MD5
$$ 55 BF 65 88 F1 1D A8 3C 24 85 C5 F8 62 2A AF C2
