# Supplementary material for: Gold(I)-Catalyzed Tandem 1,2-Indole Migration–Cyclopropanation Reactions of 3‑Propargylindoles with Olefins
Source: Org Lett. 2025 Jul 28;27(31):8662–7. doi: 10.1021/acs.orglett.5c02596 (PMC12340974; doi:10.1021/acs.orglett.5c02596)
Supplement: Supplementary file 1 [file ol5c02596_si_001.zip › 2r/HNMR/topshimreport]

New TopShim run:

version = topshim 2.0.0
date = 2023-03-08
time = 15:34:01.325
command = topshim 

FINE SHIMMING

Parameters:

probe = Z104275_0392
solvent = CDCl3
shim nucleus = 2H
nucleus optimised for = 1H
o1p (from lock) = 7.24 ppm

Results:


1D Shimming:
Iteration  1: FWHM Before= 0.5 Hz, Target= 0.3 Hz, After= 0.4 Hz
Iteration  2: FWHM Before= 0.4 Hz, Target= 0.4 Hz, After= 0.7 Hz
Iteration  3: FWHM Before= 0.7 Hz, Target= 0.4 Hz, After= 0.7 Hz
Iteration  4: FWHM Before= 0.7 Hz, Target= 0.3 Hz, After= 0.7 Hz
Iteration  5: FWHM Before= 0.7 Hz, Target= 0.3 Hz, After= 0.5 Hz
Shim succeeded

Lineshape quality factor (1D spectrum, spinning) = 0.629

shim changes: 
Z	-25
Z2	+56
Z3	+329
Z4	-1049
Z5	-1682
Z6	+4992

duration = 3 min 9 sec
completed successfully
finished Wed Mar 08 15:37:08 2023


========================================================================
