# Supplementary material for: Gold(I)-Catalyzed Tandem 1,2-Indole Migration–Cyclopropanation Reactions of 3‑Propargylindoles with Olefins
Source: Org Lett. 2025 Jul 28;27(31):8662–7. doi: 10.1021/acs.orglett.5c02596 (PMC12340974; doi:10.1021/acs.orglett.5c02596)
Supplement: Supplementary file 1 [file ol5c02596_si_001.zip › cis-2a/CNMR/audita.txt]

##TITLE= Audit trail, TOPSPIN		Version 1.3
##JCAMPDX= 5.01
##ORIGIN= Bruker BioSpin GmbH
##OWNER= QO-3
$$ /home/QO-3/data/QO-3/nmr/RHR_14_A_f2_correlac/2/audita.txt
##AUDIT TRAIL=  $$ (NUMBER, WHEN, WHO, WHERE, VERSION, WHAT)
(   1,<2017-02-16 01:47:09.604 +0100>,<QO-3>,<fosforo>,<TOPSPIN 1.3>,
      <created by zg
	started at 2017-02-15 20:15:20.785 +0100,
	POWCHK disabled, PULCHK disabled
       configuration hash MD5:
       C5 3B 0B A2 05 EF 3C 42 1A C5 DE 46 9E A9 B2 A0
       data hash MD5: 64K
       91 79 12 66 11 25 6E 6D EB A5 0D 47 53 89 8C D5>)
(   2,<2017-02-16 01:47:13.765 +0100>,<QO-3>,<fosforo>,<TOPSPIN 1.3>,
      <user comment:
       ICON-NMR User ID: QO-3
       data hash MD5: 64K
       91 79 12 66 11 25 6E 6D EB A5 0D 47 53 89 8C D5>)
##END=

$$ hash MD5
$$ 0A F1 87 F7 CA 13 A5 61 67 56 97 19 F1 B9 FF A0
