# Supplementary material for: Gold(I)-Catalyzed Tandem 1,2-Indole Migration–Cyclopropanation Reactions of 3‑Propargylindoles with Olefins
Source: Org Lett. 2025 Jul 28;27(31):8662–7. doi: 10.1021/acs.orglett.5c02596 (PMC12340974; doi:10.1021/acs.orglett.5c02596)
Supplement: Supplementary file 1 [file ol5c02596_si_001.zip › cis-2a/CNMR/pdata/1/auditp.txt]

##TITLE= Audit trail, TOPSPIN		Version 1.3
##JCAMPDX= 5.01
##ORIGIN= Bruker BioSpin GmbH
##OWNER= QO-3
$$ /home/QO-3/data/QO-3/nmr/RHR_14_A_f2_correlac/2/pdata/1/auditp.txt
##AUDIT TRAIL=  $$ (NUMBER, WHEN, WHO, WHERE, VERSION, WHAT)
(   1,<2017-02-16 01:47:09.604 +0100>,<QO-3>,<fosforo>,<TOPSPIN 1.3>,
      <created by zg
	started at 2017-02-15 20:15:20.785 +0100,
	POWCHK disabled, PULCHK disabled
       configuration hash MD5:
       C5 3B 0B A2 05 EF 3C 42 1A C5 DE 46 9E A9 B2 A0
       data hash MD5: 64K
       91 79 12 66 11 25 6E 6D EB A5 0D 47 53 89 8C D5>)
(   2,<2017-02-16 01:47:12.957 +0100>,<QO-3>,<fosforo>,<TOPSPIN 1.3>,
      <Start of raw data processing
       ef LB = 1 FT_mod = 6 PKNL = 1 SI = 32K 
       data hash MD5: 32K
       48 57 1C 72 49 D8 1C 77 AE 8E 87 70 D0 7E 2C 8F>)
(   3,<2017-02-16 01:47:13.115 +0100>,<QO-3>,<fosforo>,<TOPSPIN 1.3>,
      <apk 
       data hash MD5: 32K
       41 C1 23 5D 45 ED 84 E6 E3 48 12 62 68 EC 11 60>)
(   4,<2017-02-16 01:47:13.191 +0100>,<QO-3>,<fosforo>,<TOPSPIN 1.3>,
      <abs ABSG = 5 
       data hash MD5: 32K
       A2 79 CB E5 94 2C 3F 3F 87 94 60 A9 61 C5 DD CF>)
(   5,<2017-02-16 01:47:13.770 +0100>,<QO-3>,<fosforo>,<TOPSPIN 1.3>,
      <user comment:
       ICON-NMR User ID: QO-3
       data hash MD5: 32K
       A2 79 CB E5 94 2C 3F 3F 87 94 60 A9 61 C5 DD CF>)
##END=

$$ hash MD5
$$ 32 26 03 73 81 9B 85 46 A6 0C 9F 39 88 4B 84 50
