# Supplementary material for: Gold(I)-Catalyzed Tandem 1,2-Indole Migration–Cyclopropanation Reactions of 3‑Propargylindoles with Olefins
Source: Org Lett. 2025 Jul 28;27(31):8662–7. doi: 10.1021/acs.orglett.5c02596 (PMC12340974; doi:10.1021/acs.orglett.5c02596)
Supplement: Supplementary file 1 [file ol5c02596_si_001.zip › cis-2a/CNMR/pdata/1/intrng]

P 0
141.029966   140.317306
136.732193   136.063165
130.121912   127.969390
127.962118   127.074929
125.475081   124.878774
121.526366   120.675538
118.864801   118.348486
117.163145   116.617742
109.163905   108.407614
77.966872   76.294304
32.945700   32.407569
26.066354   25.506407
25.215526   24.626491
14.692890   13.478460
7.806272   7.253598
6.940900   6.228241
6.220969   5.173795
