# Supplementary material for: Gold(I)-Catalyzed Tandem 1,2-Indole Migration–Cyclopropanation Reactions of 3‑Propargylindoles with Olefins
Source: Org Lett. 2025 Jul 28;27(31):8662–7. doi: 10.1021/acs.orglett.5c02596 (PMC12340974; doi:10.1021/acs.orglett.5c02596)
Supplement: Supplementary file 1 [file ol5c02596_si_001.zip › cis-2a/CNMR/pdata/1/last_plot.xwp]

#!XWinPlot 3.5
PrinterSetup 0.6 "lpr %s" "gv %s" "PostScript" "A4" 9 1.5 1 1.5 1.5 1 0 1 1
LayoutSetup 0.2 1
ObjectList
DispVersion 1.25
GC 12 16 0 0 0 f 1 1 16 0 0 0 f 0 0 0 423.333333333 0
GC 13 16 0 0 0 f 0 2 16 0 0 0 f 0 0 0 423.333333333 0
GC 14 19 0 0 0 f 1 1 16 0 0 0 f 0 0 5 423.333333333 0
GC 15 18 0 0 0 f 1 1 16 0 0 0 f 0 0 0 282.222222222 0
GC 16 16 0 0 0 f 1 1 16 0 0 0 f 0 0 5 352.777777778 0
GC 17 16 0 0 0 f 1 1 16 0 0 0 f 0 0 0 282.222222222 0
Spec1DGraph 14 13 0 0 3 2 12 (0|15850) (19740|1200) 0 218.852097 -19.668406 -352574988.8 5756082924.8 t 2 0 1 10 -397822000 0 f 0.0454545454545 f 0.0454545454545 f t f f f f (200|200) 10 100000000 2 5 f f "%.0f" "%.1e" 15 t f "%.2f" 0 16 f f "%.2f"
Param 0 17 (19740|0) (5200|16300) 0 0 0 298.799057634 t
NMREpsi 0 17 (19740|16300) (24240|18500) 0 f t "$XWINNMRHOME/plot/epsi/bruker.epsi"
Title 0 12 (0|16400) (19740|2100) 0 0 0 423.333333333 f
Title 0 12 (0|16400) (19740|2100) 0 0 0 423.333333333 f
