# Supplementary material for: Gold(I)-Catalyzed Tandem 1,2-Indole Migration–Cyclopropanation Reactions of 3‑Propargylindoles with Olefins
Source: Org Lett. 2025 Jul 28;27(31):8662–7. doi: 10.1021/acs.orglett.5c02596 (PMC12340974; doi:10.1021/acs.orglett.5c02596)
Supplement: Supplementary file 1 [file ol5c02596_si_001.zip › cis-2a/CNMR/pdata/1/parm.txt]

Current Data Parameters
NAME     RHR_14_A_f2_correlac                
EXPNO                 2                
PROCNO                1                

F2 - Acquisition Parameters
Date_          20170215                
Time              20.16                
INSTRUM           spect                
PROBHD   5 mm SEI 1H/13                
PULPROG          zgpg30                
TD                65536                
SOLVENT           CDCl3                
NS                 5120                
DS                    4                
SWH           17985.611 Hz             
FIDRES         0.274439 Hz             
AQ            1.8219508 sec            
RG                32768                
DW               27.800 usec           
DE                 6.00 usec           
TE                300.0 K              
D1           2.00000000 sec            
d11          0.03000000 sec            
DELTA        1.89999998 sec            
TD0                   1                

======== CHANNEL f1 ========
NUC1                13C                
P1                10.75 usec           
PL1               -6.00 dB             
SFO1         75.4853543 MHz            

======== CHANNEL f2 ========
CPDPRG2         waltz16                
NUC2                 1H                
PCPD2             80.00 usec           
PL2                1.00 dB             
PL12              20.75 dB             
PL13              23.75 dB             
SFO2        300.1712007 MHz            

F2 - Processing parameters
SI                32768                
SF           75.4778070 MHz            
WDW                  EM                
SSB                   0                
LB                 1.00 Hz             
GB                    0                
PC                 1.40                
