# Supplementary material for: Gold(I)-Catalyzed Tandem 1,2-Indole Migration–Cyclopropanation Reactions of 3‑Propargylindoles with Olefins
Source: Org Lett. 2025 Jul 28;27(31):8662–7. doi: 10.1021/acs.orglett.5c02596 (PMC12340974; doi:10.1021/acs.orglett.5c02596)
Supplement: Supplementary file 1 [file ol5c02596_si_001.zip › cis-2a/CNMR/pdata/1/peak.txt]

DU=/home/QO-3, USER=QO-3, NAME=RHR_14_A_f2_correlac, EXPNO=2, PROCNO=1
F1=219.139ppm, F2=-19.151ppm, MI=0.00cm, MAXI=10000.00cm, PC=1.400
     #     ADDRESS            FREQUENCY         INTENSITY
                           [Hz]        [PPM]
     1     10800.7    10611.863     140.5958         5.09
     2     10818.9    10601.870     140.4634         4.79
     3     11067.0    10465.683     138.6591         0.14
     4     11396.0    10285.096     136.2665         4.13
     5     12344.0     9764.765     129.3727         0.17
     6     12454.8     9703.981     128.5674         7.23
     7     12463.4     9699.239     128.5045        14.47
     8     12473.9     9693.510     128.4286         4.61
     9     12497.3     9680.650     128.2582         0.38
    10     12564.0     9644.030     127.7731         0.25
    11     12625.4     9610.328     127.3265         7.03
    12     12628.7     9608.535     127.3028        15.00
    13     12751.3     9541.231     126.4111         0.18
    14     12856.9     9483.268     125.6431         0.30
    15     12935.1     9440.349     125.0745         7.31
    16     13485.3     9138.327     121.0730         6.72
    17     13512.4     9123.477     120.8763         6.70
    18     13556.3     9099.404     120.5573         0.20
    19     13626.7     9060.729     120.0450         0.18
    20     13660.0     9042.447     119.8027         0.16
    21     13775.3     8979.170     118.9644         0.17
    22     13829.0     8949.705     118.5740         7.39
    23     14076.1     8814.063     116.7769         4.45
    24     15144.9     8227.421     109.0045         0.23
    25     15174.7     8211.090     108.7881         6.84
    26     19469.7     5853.628      77.5543         9.76
    27     19500.1     5836.955      77.3334         0.45
    28     19528.0     5821.673      77.1309        10.03
    29     19586.2     5789.728      76.7077         9.74
    30     24847.1     2902.132      38.4501         0.14
    31     25621.2     2477.209      32.8204         0.14
    32     25643.9     2464.776      32.6556         6.08
    33     26351.6     2076.338      27.5093         0.14
    34     26586.7     1947.309      25.7998         5.95
    35     26702.8     1883.559      24.9551         6.47
    36     26830.6     1813.405      24.0257         0.16
    37     28145.0     1091.986      14.4676         6.70
    38     28163.3     1081.927      14.3344         5.05
    39     28220.3     1050.662      13.9202         6.36
    40     29094.7      570.720       7.5614         6.33
    41     29220.9      501.438       6.6435         6.68
    42     29260.6      479.656       6.3549         0.20
    43     29309.9      452.603       5.9965         6.64
    44     29348.2      431.541       5.7175         6.42
