# Supplementary material for: Gold(I)-Catalyzed Tandem 1,2-Indole Migration–Cyclopropanation Reactions of 3‑Propargylindoles with Olefins
Source: Org Lett. 2025 Jul 28;27(31):8662–7. doi: 10.1021/acs.orglett.5c02596 (PMC12340974; doi:10.1021/acs.orglett.5c02596)
Supplement: Supplementary file 1 [file ol5c02596_si_001.zip › cis-2a/CNMR/scon]

##TITLE= Parameter file, TOPSPIN		Version 1.3
##JCAMPDX= 5.0
##DATATYPE= Parameter Values
##ORIGIN= Bruker BioSpin GmbH
##OWNER= QO-3
$$ 2017-02-15 20:15:20.773 +0100  QO-3@fosforo
$$ /home/QO-3/data/QO-3/nmr/RHR_14_A_f2_correlac/2/scon
##$BLKPA= (0..15)
3 3 3 3 3 3 3 3 3 3 3 3 3 3 3 3 
##$BLKTR= (0..15)
3 3 3 3 3 3 3 3 3 3 3 3 3 3 3 3 
##$DE1= 2
##$DE2= 2
##$DEADC= 4
##$DEPA= 2
##$DERX= 3
##$PHASP4= (0..15)
0.5 0.5 0.5 0.5 0.5 0.5 0.5 0.5 0.5 0.5 0.5 0.5 0.5 0.5 0.5 0.5 
##$PHASPR= (0..15)
3 3 3 3 3 3 3 3 3 3 3 3 3 3 3 3 
##$SHAPPR= (0..15)
1.6 1.6 1.6 1.6 1.6 1.6 1.6 1.6 1.6 1.6 1.6 1.6 1.6 1.6 1.6 1.6 
##END=
