# Supplementary material for: Gold(I)-Catalyzed Tandem 1,2-Indole Migration–Cyclopropanation Reactions of 3‑Propargylindoles with Olefins
Source: Org Lett. 2025 Jul 28;27(31):8662–7. doi: 10.1021/acs.orglett.5c02596 (PMC12340974; doi:10.1021/acs.orglett.5c02596)
Supplement: Supplementary file 1 [file ol5c02596_si_001.zip › cis-2a/CNMR/uxnmr.par]

##TITLE= Parameter file, TOPSPIN		Version 1.3
##JCAMPDX= 5.0
##DATATYPE= Parameter Values
##ORIGIN= Bruker BioSpin GmbH
##OWNER= nmrsu
$$ 2016-05-16 12:54:00.602 +0200  nmr@fosforo
$$ /opt/topspin/conf/instr/spect/uxnmr.par
##$ACB= 0
##$ACBTAT= (0..15)
0 88 72 50 0 0 0 0 0 0 0 0 0 0 0 0 
##$ACBTBA= (0..15)
0 30 40 0 0 0 0 0 0 0 0 0 0 0 0 0 
##$ACBTCTL= (0..15)
0 0 0 0 0 0 0 0 0 0 0 0 0 0 0 0 
##$ACBTDI= (0..15)
0 70 70 72 0 0 0 0 0 0 0 0 0 0 0 0 
##$ACBTDM= (0..15)
0 0 0 0 0 0 0 0 0 0 0 0 0 0 0 0 
##$ACBTFHI= (0..15)
0 0 0 0 0 0 0 0 0 0 0 0 0 0 0 0 
##$ACBTFL= (0..15)
0 249 250 8 0 0 0 0 0 0 0 0 0 0 0 0 
##$ACBTFLO= (0..15)
0 0 0 0 0 0 0 0 0 0 0 0 0 0 0 0 
##$ACBTOUT= (0..15)
0 0 0 0 0 0 0 0 0 0 0 0 0 0 0 0 
##$ACBTPO= (0..15)
0 100000 50000 20000 0 0 0 0 0 0 0 0 0 0 0 0 
##$ACBTPW= (0..15)
0 0 0 0 0 0 0 0 0 0 0 0 0 0 0 0 
##$ACBTSB= (0..15)
0 1 1 1 0 0 0 0 0 0 0 0 0 0 0 0 
##$ACBTY= <no>
##$AQSBDHW= (0..31)
255 255 2 1 4 4 4 255 0 0 255 0 255 255 255 255 255 255 255 255 255 255 
255 255 255 0 255 255 255 255 255 255 
##$AQSBDID= (0..31)
255 255 82 88 83 83 83 255 65 65 255 67 255 255 255 255 255 255 255 255 
255 255 255 255 255 66 255 255 255 255 255 255 
##$AQSBDNO= (0..31)
255 255 1 1 1 2 3 255 2 1 255 1 255 255 255 255 255 255 255 255 255 255 
255 255 255 1 255 255 255 255 255 255 
##$AQSBDTY= (0..31)
255 255 66 192 24 24 24 255 6 196 255 9 255 255 255 255 255 255 255 255 
255 255 255 255 255 7 255 255 255 255 255 255 
##$AQSBUAD= (0..31)
255 255 16 52 36 37 38 255 55 54 255 26 255 255 255 255 255 255 255 255 
255 255 255 255 255 32 255 255 255 255 255 255 
##$AQSECL= (0..31)
255 255 1 0 2 1 3 255 2 0 255 2 255 255 255 255 255 255 255 255 255 255 
255 255 255 255 255 255 255 255 255 255 
##$AQSECLS= (0..31)
255 255 1 4 1 1 0 255 0 0 255 0 255 255 255 255 255 255 255 255 255 255 
255 255 255 255 255 255 255 255 255 255 
##$ATT19F= (0..1)
0 0 
##$ATT1H= (0..1)
0 0 
##$ATT3H= (0..1)
0 0 
##$ATTX= (0..1)
0 0 
##$ATTY= (0..1)
0 0 
##$ATTZ= (0..1)
0 0 
##$BACSAIR= yes
##$BACSCAP= 0
##$BACSDEL= 10
##$BACSFCM= no
##$BACSOPT= <>
##$BACSTY= <no>
##$BARPTY= <no>
##$BFREQ= 300.17
##$BIRDS= no
##$BMPC= 0
##$BMPCTY= <no>
##$BPSUTY= <no>
##$BSMS= 1
##$BSMSTY= <tty02>
##$CFASMOD= (0..7)
2 2 0 0 0 0 0 0 
##$CFASMUL= (0..7)
1 1 0 0 0 0 0 0 
##$CNFTXDR= (0..7)
3 3 0 0 0 0 0 0 
##$COMDIG2= 0
##$CPDBTY= <no>
##$CRCOTY= <no>
##$DATSTAT= no
##$DIGI140= (0..7)
0 0 0 0 0 0 0 0 
##$DIGIB12= (0..7)
0 0 0 0 0 0 0 0 
##$DIGIB16= (0..7)
0 0 0 0 0 0 0 0 
##$DIGIFA= (0..7)
0 0 0 0 0 0 0 0 
##$DIGIHA= (0..7)
0 0 0 0 0 0 0 0 
##$DIGIHAF= (0..7)
0 0 0 0 0 0 0 0 
##$DIGIHRD= (0..7)
0 0 0 0 0 0 0 0 
##$DIGIIA= (0..7)
0 0 0 0 0 0 0 0 
##$DIGIO16= (0..7)
0 0 0 0 0 0 0 0 
##$DIGISA= (0..7)
0 0 0 0 0 0 0 0 
##$DIGISAF= (0..7)
1 0 0 0 0 0 0 0 
##$DIGISL= (0..7)
0 0 0 0 0 0 0 0 
##$DIGITYI= (0..7)
0 0 0 0 0 0 0 0 
##$DIGITYP= (0..7)
0 0 0 0 0 0 0 0 
##$DIGITZ= 0
##$DRU= no
##$FCUMEM= (0..7)
258048 258048 0 0 0 0 0 0 
##$FCUPAL= (0..7)
3 3 0 0 0 0 0 0 
##$FQMIX= 0
##$FUNCMOD= <>
##$GCUTYPE= 1
##$GTUTY= <no>
##$HFAC= 3
##$HPCU= 0
##$HPCUTY= <no>
##$HPTXLP= (0..3)
-1 -1 -1 -1 
##$HPTXPI= (0..3)
0 0 0 0 
##$HPTXPO= (0..3)
0 0 0 0 
##$HPTXTY= (0..3)
0 0 0 0 
##$IF451= 0
##$IFREQ= 1
##$INTFPR= 0
##$IPSO= no
##$LOCKTY= <tty03>
##$LOCSWID= 0
##$M2FAC= 0
##$MASTY= <no>
##$MEMPRM= 0
##$MHFAC= 0
##$MXFAC= 0
##$NAMPD1= <2H>
##$NAMPD10= <>
##$NAMPD11= <>
##$NAMPD12= <>
##$NAMPD13= <>
##$NAMPD14= <>
##$NAMPD15= <>
##$NAMPD16= <>
##$NAMPD2= <1H>
##$NAMPD3= <X-BB19F_2HS>
##$NAMPD4= <>
##$NAMPD5= <>
##$NAMPD6= <>
##$NAMPD7= <>
##$NAMPD8= <>
##$NAMPD9= <>
##$NFCU= 2
##$NMRCH= 2
##$NMRMEM= 16384
##$NRCU= 1
##$NROUT= 1
##$PAMPF1= (0..15)
75 99 0 27 2 0 0 203 136 117 36 245 249 87 180 247 
##$PAMPF2= (0..15)
0 0 0 0 0 0 0 0 0 0 0 0 0 0 0 0 
##$PAMPF3= (0..15)
0 0 0 0 0 0 0 0 0 0 0 0 0 0 0 0 
##$PAMPF4= (0..15)
0 0 0 0 0 0 0 0 0 0 0 0 0 0 0 0 
##$PAMPF5= (0..15)
0 0 0 0 0 0 0 0 0 0 0 0 0 0 0 0 
##$PAMPF6= (0..15)
0 0 0 0 0 0 0 0 0 0 0 0 0 0 0 0 
##$PAMPF7= (0..15)
0 0 0 0 0 0 0 0 0 0 0 0 0 0 0 0 
##$PAMPF8= (0..15)
0 0 0 0 0 0 0 0 0 0 0 0 0 0 0 0 
##$PH4= 0
##$PHF4TY= <no>
##$POWCHK= no
##$PRAMD1= (0..7)
0 1048576 0 0 0 1048576 0 0 
##$PRAMD10= (0..7)
0 0 0 0 0 0 0 0 
##$PRAMD11= (0..7)
0 0 0 0 0 0 0 0 
##$PRAMD12= (0..7)
0 0 0 0 0 0 0 0 
##$PRAMD13= (0..7)
0 0 0 0 0 0 0 0 
##$PRAMD14= (0..7)
0 0 0 0 0 0 0 0 
##$PRAMD15= (0..7)
0 0 0 0 0 0 0 0 
##$PRAMD16= (0..7)
0 0 0 0 0 0 0 0 
##$PRAMD17= (0..7)
0 0 0 0 0 0 0 0 
##$PRAMD18= (0..7)
0 0 0 0 0 0 0 0 
##$PRAMD19= (0..7)
0 0 0 0 0 0 0 0 
##$PRAMD2= (0..7)
0 0 0 0 0 0 0 0 
##$PRAMD20= (0..7)
0 0 0 0 0 0 0 0 
##$PRAMD21= (0..7)
0 0 0 0 0 0 0 0 
##$PRAMD3= (0..7)
2 0 0 0 2 0 0 0 
##$PRAMD4= (0..7)
2147483644 2146435071 2147483647 134217727 2147483644 2146435071 2147483647 
134217727 
##$PRAMD5= (0..7)
0 0 0 0 0 0 0 0 
##$PRAMD6= (0..7)
0 0 0 0 0 0 0 0 
##$PRAMD7= (0..7)
0 0 0 0 0 0 0 0 
##$PRAMD8= (0..7)
0 0 0 0 0 0 0 0 
##$PRAMD9= (0..7)
0 0 0 0 0 0 0 0 
##$PRAMLED= (0..1)
15 15 
##$PRAMP1= <tty01>
##$PRAMP2= <no>
##$PRAMP3= <no>
##$PRAMP4= <no>
##$PRAMP5= <no>
##$PRAMP6= <no>
##$PRAMP7= <no>
##$PRAMP8= <no>
##$PRAMPTP= 0
##$PREPTY= <no>
##$PRESHLD= 0
##$PTS160= -1
##$PTSA2X= (0..7)
0 0 0 0 0 0 0 0 
##$PTSF2X= (0..7)
309 309 0 0 0 0 0 0 
##$PTSFMX= (0..7)
620 620 0 0 0 0 0 0 
##$PULCHK= no
##$RCUCDS= (0..7)
4194304 0 0 0 0 0 0 0 
##$RCUCFS= (0..7)
4096 0 0 0 0 0 0 0 
##$RCUCSS= (0..7)
262144 0 0 0 0 0 0 0 
##$RCUI2C1= (0..7)
78 66 0 0 0 0 0 0 
##$RCUI2C2= (0..7)
0 0 0 0 0 0 0 0 
##$RCUI2C3= (0..7)
0 0 0 0 0 0 0 0 
##$RCUI2C4= (0..7)
0 0 0 0 0 0 0 0 
##$RCUI2C5= (0..7)
0 0 0 0 0 0 0 0 
##$RCUI2C6= (0..7)
0 0 0 0 0 0 0 0 
##$RCUI2C7= (0..7)
0 0 0 0 0 0 0 0 
##$RCUI2C8= (0..7)
0 0 0 0 0 0 0 0 
##$RDCU= 0
##$RGTYPE= (0..7)
5 0 0 0 0 0 0 0 
##$RG_max= (0..7)
46341 0 0 0 0 0 0 0 
##$RG_min= (0..7)
1 0 0 0 0 0 0 0 
##$RG_tab1= (0..255)
1 1.1 1.3 1.4 1.6 1.8 2 2.2 2.5 2.8 3.2 3.6 4 4.5 5 5.7 6.3 7.1 8 9 10.1 
11.3 12.7 14.3 16 18 20.2 22.6 25.4 28.5 32 35.9 40.3 45.3 50.8 57 64 
71.8 80.6 90.5 101.6 114 128 143.7 161.3 181 203.2 228.1 256 287.4 322.5 
362 406.4 456.1 512 574.7 645.1 724.1 812.7 912.3 1024 1149.4 1290.2 1448.2 
1625.5 1824.6 2048 2298.8 2580.3 2896.3 3251 3649.1 4096 4597.6 5160.6 
5792.6 6502 7298.2 8192 9195.2 10321.3 11585.2 13004 14596.5 16384 18390.4 
20642.5 23170.5 26008 29193 32768 36780.8 41285.1 46341 -1 -1 -1 -1 -1 
-1 -1 -1 -1 -1 -1 -1 -1 -1 -1 -1 -1 -1 -1 -1 -1 -1 -1 -1 -1 -1 -1 -1 -1 
-1 -1 -1 -1 -1 -1 -1 -1 -1 -1 -1 -1 -1 -1 -1 -1 -1 -1 -1 -1 -1 -1 -1 -1 
-1 -1 -1 -1 -1 -1 -1 -1 -1 -1 -1 -1 -1 -1 -1 -1 -1 -1 -1 -1 -1 -1 -1 -1 
-1 -1 -1 -1 -1 -1 -1 -1 -1 -1 -1 -1 -1 -1 -1 -1 -1 -1 -1 -1 -1 -1 -1 -1 
-1 -1 -1 -1 -1 -1 -1 -1 -1 -1 -1 -1 -1 -1 -1 -1 -1 -1 -1 -1 -1 -1 -1 -1 
-1 -1 -1 -1 -1 -1 -1 -1 -1 -1 -1 -1 -1 -1 -1 -1 -1 -1 -1 -1 -1 -1 -1 -1 
-1 -1 -1 -1 -1 -1 -1 -1 -1 -1 -1 -1 -1 
##$RG_tab2= (0..255)
-1 -1 -1 -1 -1 -1 -1 -1 -1 -1 -1 -1 -1 -1 -1 -1 -1 -1 -1 -1 -1 -1 -1 -1 
-1 -1 -1 -1 -1 -1 -1 -1 -1 -1 -1 -1 -1 -1 -1 -1 -1 -1 -1 -1 -1 -1 -1 -1 
-1 -1 -1 -1 -1 -1 -1 -1 -1 -1 -1 -1 -1 -1 -1 -1 -1 -1 -1 -1 -1 -1 -1 -1 
-1 -1 -1 -1 -1 -1 -1 -1 -1 -1 -1 -1 -1 -1 -1 -1 -1 -1 -1 -1 -1 -1 -1 -1 
-1 -1 -1 -1 -1 -1 -1 -1 -1 -1 -1 -1 -1 -1 -1 -1 -1 -1 -1 -1 -1 -1 -1 -1 
-1 -1 -1 -1 -1 -1 -1 -1 -1 -1 -1 -1 -1 -1 -1 -1 -1 -1 -1 -1 -1 -1 -1 -1 
-1 -1 -1 -1 -1 -1 -1 -1 -1 -1 -1 -1 -1 -1 -1 -1 -1 -1 -1 -1 -1 -1 -1 -1 
-1 -1 -1 -1 -1 -1 -1 -1 -1 -1 -1 -1 -1 -1 -1 -1 -1 -1 -1 -1 -1 -1 -1 -1 
-1 -1 -1 -1 -1 -1 -1 -1 -1 -1 -1 -1 -1 -1 -1 -1 -1 -1 -1 -1 -1 -1 -1 -1 
-1 -1 -1 -1 -1 -1 -1 -1 -1 -1 -1 -1 -1 -1 -1 -1 -1 -1 -1 -1 -1 -1 -1 -1 
-1 -1 -1 -1 -1 -1 -1 -1 -1 -1 -1 -1 -1 -1 -1 -1 
##$RG_tab3= (0..255)
-1 -1 -1 -1 -1 -1 -1 -1 -1 -1 -1 -1 -1 -1 -1 -1 -1 -1 -1 -1 -1 -1 -1 -1 
-1 -1 -1 -1 -1 -1 -1 -1 -1 -1 -1 -1 -1 -1 -1 -1 -1 -1 -1 -1 -1 -1 -1 -1 
-1 -1 -1 -1 -1 -1 -1 -1 -1 -1 -1 -1 -1 -1 -1 -1 -1 -1 -1 -1 -1 -1 -1 -1 
-1 -1 -1 -1 -1 -1 -1 -1 -1 -1 -1 -1 -1 -1 -1 -1 -1 -1 -1 -1 -1 -1 -1 -1 
-1 -1 -1 -1 -1 -1 -1 -1 -1 -1 -1 -1 -1 -1 -1 -1 -1 -1 -1 -1 -1 -1 -1 -1 
-1 -1 -1 -1 -1 -1 -1 -1 -1 -1 -1 -1 -1 -1 -1 -1 -1 -1 -1 -1 -1 -1 -1 -1 
-1 -1 -1 -1 -1 -1 -1 -1 -1 -1 -1 -1 -1 -1 -1 -1 -1 -1 -1 -1 -1 -1 -1 -1 
-1 -1 -1 -1 -1 -1 -1 -1 -1 -1 -1 -1 -1 -1 -1 -1 -1 -1 -1 -1 -1 -1 -1 -1 
-1 -1 -1 -1 -1 -1 -1 -1 -1 -1 -1 -1 -1 -1 -1 -1 -1 -1 -1 -1 -1 -1 -1 -1 
-1 -1 -1 -1 -1 -1 -1 -1 -1 -1 -1 -1 -1 -1 -1 -1 -1 -1 -1 -1 -1 -1 -1 -1 
-1 -1 -1 -1 -1 -1 -1 -1 -1 -1 -1 -1 -1 -1 -1 -1 
##$RG_tab4= (0..255)
-1 -1 -1 -1 -1 -1 -1 -1 -1 -1 -1 -1 -1 -1 -1 -1 -1 -1 -1 -1 -1 -1 -1 -1 
-1 -1 -1 -1 -1 -1 -1 -1 -1 -1 -1 -1 -1 -1 -1 -1 -1 -1 -1 -1 -1 -1 -1 -1 
-1 -1 -1 -1 -1 -1 -1 -1 -1 -1 -1 -1 -1 -1 -1 -1 -1 -1 -1 -1 -1 -1 -1 -1 
-1 -1 -1 -1 -1 -1 -1 -1 -1 -1 -1 -1 -1 -1 -1 -1 -1 -1 -1 -1 -1 -1 -1 -1 
-1 -1 -1 -1 -1 -1 -1 -1 -1 -1 -1 -1 -1 -1 -1 -1 -1 -1 -1 -1 -1 -1 -1 -1 
-1 -1 -1 -1 -1 -1 -1 -1 -1 -1 -1 -1 -1 -1 -1 -1 -1 -1 -1 -1 -1 -1 -1 -1 
-1 -1 -1 -1 -1 -1 -1 -1 -1 -1 -1 -1 -1 -1 -1 -1 -1 -1 -1 -1 -1 -1 -1 -1 
-1 -1 -1 -1 -1 -1 -1 -1 -1 -1 -1 -1 -1 -1 -1 -1 -1 -1 -1 -1 -1 -1 -1 -1 
-1 -1 -1 -1 -1 -1 -1 -1 -1 -1 -1 -1 -1 -1 -1 -1 -1 -1 -1 -1 -1 -1 -1 -1 
-1 -1 -1 -1 -1 -1 -1 -1 -1 -1 -1 -1 -1 -1 -1 -1 -1 -1 -1 -1 -1 -1 -1 -1 
-1 -1 -1 -1 -1 -1 -1 -1 -1 -1 -1 -1 -1 -1 -1 -1 
##$RG_tab5= (0..255)
-1 -1 -1 -1 -1 -1 -1 -1 -1 -1 -1 -1 -1 -1 -1 -1 -1 -1 -1 -1 -1 -1 -1 -1 
-1 -1 -1 -1 -1 -1 -1 -1 -1 -1 -1 -1 -1 -1 -1 -1 -1 -1 -1 -1 -1 -1 -1 -1 
-1 -1 -1 -1 -1 -1 -1 -1 -1 -1 -1 -1 -1 -1 -1 -1 -1 -1 -1 -1 -1 -1 -1 -1 
-1 -1 -1 -1 -1 -1 -1 -1 -1 -1 -1 -1 -1 -1 -1 -1 -1 -1 -1 -1 -1 -1 -1 -1 
-1 -1 -1 -1 -1 -1 -1 -1 -1 -1 -1 -1 -1 -1 -1 -1 -1 -1 -1 -1 -1 -1 -1 -1 
-1 -1 -1 -1 -1 -1 -1 -1 -1 -1 -1 -1 -1 -1 -1 -1 -1 -1 -1 -1 -1 -1 -1 -1 
-1 -1 -1 -1 -1 -1 -1 -1 -1 -1 -1 -1 -1 -1 -1 -1 -1 -1 -1 -1 -1 -1 -1 -1 
-1 -1 -1 -1 -1 -1 -1 -1 -1 -1 -1 -1 -1 -1 -1 -1 -1 -1 -1 -1 -1 -1 -1 -1 
-1 -1 -1 -1 -1 -1 -1 -1 -1 -1 -1 -1 -1 -1 -1 -1 -1 -1 -1 -1 -1 -1 -1 -1 
-1 -1 -1 -1 -1 -1 -1 -1 -1 -1 -1 -1 -1 -1 -1 -1 -1 -1 -1 -1 -1 -1 -1 -1 
-1 -1 -1 -1 -1 -1 -1 -1 -1 -1 -1 -1 -1 -1 -1 -1 
##$RG_tab6= (0..255)
-1 -1 -1 -1 -1 -1 -1 -1 -1 -1 -1 -1 -1 -1 -1 -1 -1 -1 -1 -1 -1 -1 -1 -1 
-1 -1 -1 -1 -1 -1 -1 -1 -1 -1 -1 -1 -1 -1 -1 -1 -1 -1 -1 -1 -1 -1 -1 -1 
-1 -1 -1 -1 -1 -1 -1 -1 -1 -1 -1 -1 -1 -1 -1 -1 -1 -1 -1 -1 -1 -1 -1 -1 
-1 -1 -1 -1 -1 -1 -1 -1 -1 -1 -1 -1 -1 -1 -1 -1 -1 -1 -1 -1 -1 -1 -1 -1 
-1 -1 -1 -1 -1 -1 -1 -1 -1 -1 -1 -1 -1 -1 -1 -1 -1 -1 -1 -1 -1 -1 -1 -1 
-1 -1 -1 -1 -1 -1 -1 -1 -1 -1 -1 -1 -1 -1 -1 -1 -1 -1 -1 -1 -1 -1 -1 -1 
-1 -1 -1 -1 -1 -1 -1 -1 -1 -1 -1 -1 -1 -1 -1 -1 -1 -1 -1 -1 -1 -1 -1 -1 
-1 -1 -1 -1 -1 -1 -1 -1 -1 -1 -1 -1 -1 -1 -1 -1 -1 -1 -1 -1 -1 -1 -1 -1 
-1 -1 -1 -1 -1 -1 -1 -1 -1 -1 -1 -1 -1 -1 -1 -1 -1 -1 -1 -1 -1 -1 -1 -1 
-1 -1 -1 -1 -1 -1 -1 -1 -1 -1 -1 -1 -1 -1 -1 -1 -1 -1 -1 -1 -1 -1 -1 -1 
-1 -1 -1 -1 -1 -1 -1 -1 -1 -1 -1 -1 -1 -1 -1 -1 
##$RG_tab7= (0..255)
-1 -1 -1 -1 -1 -1 -1 -1 -1 -1 -1 -1 -1 -1 -1 -1 -1 -1 -1 -1 -1 -1 -1 -1 
-1 -1 -1 -1 -1 -1 -1 -1 -1 -1 -1 -1 -1 -1 -1 -1 -1 -1 -1 -1 -1 -1 -1 -1 
-1 -1 -1 -1 -1 -1 -1 -1 -1 -1 -1 -1 -1 -1 -1 -1 -1 -1 -1 -1 -1 -1 -1 -1 
-1 -1 -1 -1 -1 -1 -1 -1 -1 -1 -1 -1 -1 -1 -1 -1 -1 -1 -1 -1 -1 -1 -1 -1 
-1 -1 -1 -1 -1 -1 -1 -1 -1 -1 -1 -1 -1 -1 -1 -1 -1 -1 -1 -1 -1 -1 -1 -1 
-1 -1 -1 -1 -1 -1 -1 -1 -1 -1 -1 -1 -1 -1 -1 -1 -1 -1 -1 -1 -1 -1 -1 -1 
-1 -1 -1 -1 -1 -1 -1 -1 -1 -1 -1 -1 -1 -1 -1 -1 -1 -1 -1 -1 -1 -1 -1 -1 
-1 -1 -1 -1 -1 -1 -1 -1 -1 -1 -1 -1 -1 -1 -1 -1 -1 -1 -1 -1 -1 -1 -1 -1 
-1 -1 -1 -1 -1 -1 -1 -1 -1 -1 -1 -1 -1 -1 -1 -1 -1 -1 -1 -1 -1 -1 -1 -1 
-1 -1 -1 -1 -1 -1 -1 -1 -1 -1 -1 -1 -1 -1 -1 -1 -1 -1 -1 -1 -1 -1 -1 -1 
-1 -1 -1 -1 -1 -1 -1 -1 -1 -1 -1 -1 -1 -1 -1 -1 
##$RG_tab8= (0..255)
-1 -1 -1 -1 -1 -1 -1 -1 -1 -1 -1 -1 -1 -1 -1 -1 -1 -1 -1 -1 -1 -1 -1 -1 
-1 -1 -1 -1 -1 -1 -1 -1 -1 -1 -1 -1 -1 -1 -1 -1 -1 -1 -1 -1 -1 -1 -1 -1 
-1 -1 -1 -1 -1 -1 -1 -1 -1 -1 -1 -1 -1 -1 -1 -1 -1 -1 -1 -1 -1 -1 -1 -1 
-1 -1 -1 -1 -1 -1 -1 -1 -1 -1 -1 -1 -1 -1 -1 -1 -1 -1 -1 -1 -1 -1 -1 -1 
-1 -1 -1 -1 -1 -1 -1 -1 -1 -1 -1 -1 -1 -1 -1 -1 -1 -1 -1 -1 -1 -1 -1 -1 
-1 -1 -1 -1 -1 -1 -1 -1 -1 -1 -1 -1 -1 -1 -1 -1 -1 -1 -1 -1 -1 -1 -1 -1 
-1 -1 -1 -1 -1 -1 -1 -1 -1 -1 -1 -1 -1 -1 -1 -1 -1 -1 -1 -1 -1 -1 -1 -1 
-1 -1 -1 -1 -1 -1 -1 -1 -1 -1 -1 -1 -1 -1 -1 -1 -1 -1 -1 -1 -1 -1 -1 -1 
-1 -1 -1 -1 -1 -1 -1 -1 -1 -1 -1 -1 -1 -1 -1 -1 -1 -1 -1 -1 -1 -1 -1 -1 
-1 -1 -1 -1 -1 -1 -1 -1 -1 -1 -1 -1 -1 -1 -1 -1 -1 -1 -1 -1 -1 -1 -1 -1 
-1 -1 -1 -1 -1 -1 -1 -1 -1 -1 -1 -1 -1 -1 -1 -1 
##$ROUTER= 2
##$RX22TY= <tty10>
##$SCMTY= <no>
##$SPECTR= 5
##$SY2FLAG= 0
##$TFXNUM= 0
##$TRIPLO2= 0
##$VTUTY= <no>
##$WBREFAM= (0..15)
100 100 100 100 100 100 100 100 100 100 100 100 100 100 100 100 
##$WBREFPH= (0..15)
0 0 0 0 0 0 0 0 0 0 0 0 0 0 0 0 
##$XFAC= 2
##END=
