# Supplementary material for: Gold(I)-Catalyzed Tandem 1,2-Indole Migration–Cyclopropanation Reactions of 3‑Propargylindoles with Olefins
Source: Org Lett. 2025 Jul 28;27(31):8662–7. doi: 10.1021/acs.orglett.5c02596 (PMC12340974; doi:10.1021/acs.orglett.5c02596)
Supplement: Supplementary file 1 [file ol5c02596_si_001.zip › cis-2a/HNMR/audita.txt]

##TITLE= Audit trail, TOPSPIN		Version 1.3
##JCAMPDX= 5.01
##ORIGIN= Bruker BioSpin GmbH
##OWNER= QO-3
$$ /home/QO-3/data/Raquel/nmr/rhr-014-a-f2-bis/1/audita.txt
##AUDIT TRAIL=  $$ (NUMBER, WHEN, WHO, WHERE, VERSION, WHAT)
(   1,<2017-02-15 13:41:35.510 +0100>,<QO-3>,<fosforo>,<TOPSPIN 1.3>,
      <created by zg
	started at 2017-02-15 13:39:39.109 +0100,
	POWCHK disabled, PULCHK disabled
       configuration hash MD5:
       C5 3B 0B A2 05 EF 3C 42 1A C5 DE 46 9E A9 B2 A0
       data hash MD5: 64K
       31 F1 B6 AA 1E 63 3A 98 6D 1D 01 4C B7 F0 0D 0F>)
##END=

$$ hash MD5
$$ B1 4D 89 BE 20 06 E2 B8 19 96 CD 3D AF 1D F8 63
