# Supplementary material for: Gold(I)-Catalyzed Tandem 1,2-Indole Migration–Cyclopropanation Reactions of 3‑Propargylindoles with Olefins
Source: Org Lett. 2025 Jul 28;27(31):8662–7. doi: 10.1021/acs.orglett.5c02596 (PMC12340974; doi:10.1021/acs.orglett.5c02596)
Supplement: Supplementary file 1 [file ol5c02596_si_001.zip › cis-2a/HNMR/pdata/1/auditp.txt]

##TITLE= Audit trail, TOPSPIN		Version 1.3
##JCAMPDX= 5.01
##ORIGIN= Bruker BioSpin GmbH
##OWNER= QO-3
$$ /home/QO-3/data/Raquel/nmr/rhr-014-a-f2-bis/1/pdata/1/auditp.txt
##AUDIT TRAIL=  $$ (NUMBER, WHEN, WHO, WHERE, VERSION, WHAT)
(   1,<2017-02-15 13:39:39.109 +0100>,<QO-3>,<fosforo>,<TOPSPIN 1.3>,
      <acquisition in progress>)
(   2,<2017-02-15 13:40:18.540 +0100>,<QO-3>,<fosforo>,<TOPSPIN 1.3>,
      <Start of raw data processing
       efp LB = 0.3 FT_mod = 6 PKNL = 1 PHC0 = 0 PHC1 = 0 SI = 32K 
       data hash MD5: 32K
       CC D3 11 F3 53 95 01 FE 4C C8 C4 58 22 72 9B DF>)
(   3,<2017-02-15 13:40:22.766 +0100>,<QO-3>,<fosforo>,<TOPSPIN 1.3>,
      <apk 
       data hash MD5: 32K
       FF 2D 5B F3 E6 B2 A7 2F DD B9 B6 05 16 61 54 8F>)
##END=

$$ hash MD5
$$ 25 D1 2F D1 AC DA 76 23 52 2F C3 37 6B 88 2E 8A
