# Supplementary material for: Gold(I)-Catalyzed Tandem 1,2-Indole Migration–Cyclopropanation Reactions of 3‑Propargylindoles with Olefins
Source: Org Lett. 2025 Jul 28;27(31):8662–7. doi: 10.1021/acs.orglett.5c02596 (PMC12340974; doi:10.1021/acs.orglett.5c02596)
Supplement: Supplementary file 1 [file ol5c02596_si_001.zip › cis-2b/CNMR/audita.txt]

##TITLE= Audit trail, TopSpin 3.6.4
##JCAMPDX= 5.01
##ORIGIN= Bruker BioSpin GmbH
##OWNER= QO-3
$$ C:/RMN Usuarios/QO-3/Lorena/LR-252-rep-f3/2/audita.txt
##AUDIT TRAIL=  $$ (NUMBER, WHEN, WHO, WHERE, PROCESS, VERSION, WHAT)
(   1,<2023-02-02 08:54:18.275 +0100>,<QO-3>,<fosforo>,<go4>,<TopSpin 3.6.4>,
      <created by zg on data set with UUID '975b8c34-a2ce-11ed-9c4c-6805ca5a771a'
       started at 2023-02-02 08:52:50.545 +0100,
       POWCHK enabled, PULCHK disabled,
       terminated by command 'halt'
       configuration hash MD5:
       7F 7F 12 35 00 FB BE 18 55 64 13 97 11 A5 4E 42
       data hash MD5: 32K
       C0 CD 71 21 7A 91 34 BA FB AD 5E E0 60 B9 6E DC
>)
##END=

$$ hash MD5
$$ 32 FD 0B A4 FC 2C 74 03 D8 E5 77 CD 8A 38 F2 28
