# Supplementary material for: Gold(I)-Catalyzed Tandem 1,2-Indole Migration–Cyclopropanation Reactions of 3‑Propargylindoles with Olefins
Source: Org Lett. 2025 Jul 28;27(31):8662–7. doi: 10.1021/acs.orglett.5c02596 (PMC12340974; doi:10.1021/acs.orglett.5c02596)
Supplement: Supplementary file 1 [file ol5c02596_si_001.zip › cis-2b/HNMR/audita.txt]

##TITLE= Audit trail, TopSpin 3.6.4
##JCAMPDX= 5.01
##ORIGIN= Bruker BioSpin GmbH
##OWNER= QO-3
$$ C:/RMN Usuarios/QO-3/Lorena/LR-252-rep-f3/1/audita.txt
##AUDIT TRAIL=  $$ (NUMBER, WHEN, WHO, WHERE, PROCESS, VERSION, WHAT)
(   1,<2023-02-02 08:52:31.287 +0100>,<QO-3>,<fosforo>,<go4>,<TopSpin 3.6.4>,
      <created by zg on data set with UUID '7dacceb0-a2ce-11ed-a400-6805ca5a771a'
       started at 2023-02-02 08:52:07.410 +0100,
       POWCHK enabled, PULCHK disabled,
       terminated by command 'halt'
       configuration hash MD5:
       7F 7F 12 35 00 FB BE 18 55 64 13 97 11 A5 4E 42
       data hash MD5: 30046
       0D 4D 53 07 76 1C 7B AE F0 6D 20 19 0E BC 6C E5
>)
##END=

$$ hash MD5
$$ 6E 3D 09 1E 38 27 79 87 3E 9F 82 2A 2C 25 67 9C
