# Supplementary material for: Gold(I)-Catalyzed Tandem 1,2-Indole Migration–Cyclopropanation Reactions of 3‑Propargylindoles with Olefins
Source: Org Lett. 2025 Jul 28;27(31):8662–7. doi: 10.1021/acs.orglett.5c02596 (PMC12340974; doi:10.1021/acs.orglett.5c02596)
Supplement: Supplementary file 1 [file ol5c02596_si_001.zip › cis-2b/HNMR/shimvalues]

# Thu Feb 02 08:52:21 2023
#$$PROBEIDENTIFIER=Z104275_0392
#$$PROBENAME=PA BBO 300S1 BBF-H-D-05 Z
#$$SHIMID=313232
#
# Active Shim Gradients
#
Z           		-2985           
Z2          		-687            
Z3          		-1460           
Z4          		-1113           
Z5          		-1801           
Z6          		-227            
X           		-70             
XZ          		-4005           
XZ2         		11522           
XZ3         		-1593           
Y           		-2138           
YZ          		1443            
YZ2         		-4967           
YZ3         		-1950           
XY          		618             
XYZ         		-4543           
(X2-Y2)     		514             
(X2-Y2)Z    		-2001           
X3          		6040            
Y3          		4224            
#
# Lock Parameter
#
FIELD		5602.990
LOCKPHASE		54.458  
LOCKPOWER		-30.000 
LOCKGAIN		115.957 
LOCKDC		-75.000 
LOCKSHIFT		7.240   
LOOPGAIN		-12.000 
LOOPTIME		0.400   
LOOPFILTER		100.000 
#
IEEE64_VERSION_CODE 1
#
# Shim currents 
#
SHIM_SETTING [1 ]  -1447.53474919  
SHIM_SETTING [2 ]  -340.26385371   
SHIM_SETTING [3 ]  -767.73247165   
SHIM_SETTING [4 ]  -585.26705939   
SHIM_SETTING [5 ]  -947.15569568   
SHIM_SETTING [6 ]  -36.82000000    
SHIM_SETTING [7 ]  -2106.82299982  
SHIM_SETTING [8 ]  6060.39899949   
SHIM_SETTING [9 ]  270.11799998    
SHIM_SETTING [10]  325.06499997    
SHIM_SETTING [11]  -1124.58799991  
SHIM_SETTING [12]  758.93999994    
SHIM_SETTING [13]  -2612.39199978  
SHIM_SETTING [14]  -1025.62299991  
SHIM_SETTING [15]  -119.58614628   
SHIM_SETTING [16]  -1052.49199991  
SHIM_SETTING [17]  -837.70099993   
SHIM_SETTING [18]  -2389.79299980  
SHIM_SETTING [19]  3177.07399973   
SHIM_SETTING [20]  2221.68999981   
