# Supplementary material for: Gold(I)-Catalyzed Tandem 1,2-Indole Migration–Cyclopropanation Reactions of 3‑Propargylindoles with Olefins
Source: Org Lett. 2025 Jul 28;27(31):8662–7. doi: 10.1021/acs.orglett.5c02596 (PMC12340974; doi:10.1021/acs.orglett.5c02596)
Supplement: Supplementary file 1 [file ol5c02596_si_001.zip › cis-2c/CNMR/audita.txt]

##TITLE= Audit trail, TopSpin 3.6.4
##JCAMPDX= 5.01
##ORIGIN= Bruker BioSpin GmbH
##OWNER= QO-3
$$ C:/RMN Usuarios/QO-3/Lorena/LR-260-F1/2/audita.txt
##AUDIT TRAIL=  $$ (NUMBER, WHEN, WHO, WHERE, PROCESS, VERSION, WHAT)
(   1,<2023-02-03 14:19:43.261 +0100>,<QO-3>,<fosforo>,<go4>,<TopSpin 3.6.4>,
      <created by zg on data set with UUID '3958b65a-a3c5-11ed-87bd-6805ca5a771a'
       started at 2023-02-03 14:18:18.513 +0100,
       POWCHK enabled, PULCHK disabled,
       terminated by command 'halt'
       configuration hash MD5:
       7F 7F 12 35 00 FB BE 18 55 64 13 97 11 A5 4E 42
       data hash MD5: 32K
       1F 6A D3 A4 2D 94 5B 7D DF 14 CD 67 A1 B5 26 18
>)
##END=

$$ hash MD5
$$ CD 2C F9 E7 E7 E8 C1 D9 79 C8 94 77 45 E5 9A A3
