# Supplementary material for: Gold(I)-Catalyzed Tandem 1,2-Indole Migration–Cyclopropanation Reactions of 3‑Propargylindoles with Olefins
Source: Org Lett. 2025 Jul 28;27(31):8662–7. doi: 10.1021/acs.orglett.5c02596 (PMC12340974; doi:10.1021/acs.orglett.5c02596)
Supplement: Supplementary file 1 [file ol5c02596_si_001.zip › cis-2c/HNMR/audita.txt]

##TITLE= Audit trail, TopSpin 3.6.4
##JCAMPDX= 5.01
##ORIGIN= Bruker BioSpin GmbH
##OWNER= QO-3
$$ C:/RMN Usuarios/QO-3/Lorena/LR-260-F1/1/audita.txt
##AUDIT TRAIL=  $$ (NUMBER, WHEN, WHO, WHERE, PROCESS, VERSION, WHAT)
(   1,<2023-02-03 14:17:59.802 +0100>,<QO-3>,<fosforo>,<go4>,<TopSpin 3.6.4>,
      <created by zg on data set with UUID '2002bbc4-a3c5-11ed-8692-6805ca5a771a'
       started at 2023-02-03 14:17:35.991 +0100,
       POWCHK enabled, PULCHK disabled,
       terminated by command 'halt'
       configuration hash MD5:
       7F 7F 12 35 00 FB BE 18 55 64 13 97 11 A5 4E 42
       data hash MD5: 30046
       D8 C4 64 7F F1 05 33 A1 FE 2A 46 8F 48 3E 77 D3
>)
##END=

$$ hash MD5
$$ 57 3B E8 F4 35 B6 36 AD F8 5A AE 82 44 D2 0D FA
