# Supplementary material for: Gold(I)-Catalyzed Tandem 1,2-Indole Migration–Cyclopropanation Reactions of 3‑Propargylindoles with Olefins
Source: Org Lett. 2025 Jul 28;27(31):8662–7. doi: 10.1021/acs.orglett.5c02596 (PMC12340974; doi:10.1021/acs.orglett.5c02596)
Supplement: Supplementary file 1 [file ol5c02596_si_001.zip › cis-2c/HNMR/pdata/1/auditp.txt]

##TITLE= Audit trail, TopSpin 3.6.4
##JCAMPDX= 5.01
##ORIGIN= Bruker BioSpin GmbH
##OWNER= QO-3
$$ C:\RMN Usuarios\QO-3\Lorena/LR-260-F1/1/pdata/1/auditp.txt
##AUDIT TRAIL=  $$ (NUMBER, WHEN, WHO, WHERE, PROCESS, VERSION, WHAT)
(   1,<2023-02-03 14:17:35.991 +0100>,<QO-3>,<fosforo>,<go4>,<TopSpin 3.6.4>,
      <acquisition in progress>)
(   2,<2023-02-03 14:17:47.365 +0100>,<QO-3>,<fosforo>,<proc1d>,<TopSpin 3.6.4>,
      <Start of raw data processing
       ef LB = 0.3 FT_mod = 6 PKNL = 1 SI = 64K 
       data hash MD5: 64K
       87 3F 30 AB E1 61 65 75 8A CB 17 1F F3 15 DA 5F>)
(   3,<2023-02-03 14:17:48.365 +0100>,<QO-3>,<fosforo>,<proc1d>,<TopSpin 3.6.4>,
      <apk 
       data hash MD5: 64K
       2D F2 E2 6A 4C 7E B2 DC 27 D2 36 DA 2C 04 BC DC>)
##END=

$$ hash MD5
$$ 3D 20 55 0A 85 33 EE 03 61 16 C5 D4 61 4F EA 85
