# Supplementary material for: Gold(I)-Catalyzed Tandem 1,2-Indole Migration–Cyclopropanation Reactions of 3‑Propargylindoles with Olefins
Source: Org Lett. 2025 Jul 28;27(31):8662–7. doi: 10.1021/acs.orglett.5c02596 (PMC12340974; doi:10.1021/acs.orglett.5c02596)
Supplement: Supplementary file 1 [file ol5c02596_si_001.zip › cis-2c/HNMR/topshimreport]

New TopShim run:

version = topshim 2.0.0
date = 2023-02-03
time = 14:14:50.488
command = topshim 

FINE SHIMMING

Parameters:

probe = Z104275_0392
solvent = CDCl3
shim nucleus = 2H
nucleus optimised for = 1H
o1p (from lock) = 7.24 ppm

Results:


1D Shimming:
Iteration  1: FWHM Before= 1.8 Hz, Target= 0.4 Hz, After= 0.8 Hz
Iteration  2: FWHM Before= 0.8 Hz, Target= 0.4 Hz, After= 0.6 Hz
Iteration  3: FWHM Before= 0.6 Hz, Target= 0.4 Hz, After= 0.4 Hz
Shim succeeded

Lineshape quality factor (1D spectrum, spinning) = 0.456

shim changes: 
Z	-49
Z2	-116
Z3	+150
Z4	+636
Z5	-1011
Z6	-4896

duration = 2 min 25 sec
completed successfully
finished Fri Feb 03 14:17:14 2023


========================================================================
