# Supplementary material for: Gold(I)-Catalyzed Tandem 1,2-Indole Migration–Cyclopropanation Reactions of 3‑Propargylindoles with Olefins
Source: Org Lett. 2025 Jul 28;27(31):8662–7. doi: 10.1021/acs.orglett.5c02596 (PMC12340974; doi:10.1021/acs.orglett.5c02596)
Supplement: Supplementary file 1 [file ol5c02596_si_001.zip › cis-2d/CNMR/audita.txt]

##TITLE= Audit trail, TopSpin 3.6.4
##JCAMPDX= 5.01
##ORIGIN= Bruker BioSpin GmbH
##OWNER= QO-3
$$ C:/RMN Usuarios/QO-3/Lorena/LR-706-F1-seco/2/audita.txt
##AUDIT TRAIL=  $$ (NUMBER, WHEN, WHO, WHERE, PROCESS, VERSION, WHAT)
(   1,<2024-05-09 15:37:35.897 +0200>,<QO-3>,<fosforo>,<go4>,<TopSpin 3.6.4>,
      <created by zg on data set with UUID 'cb378a2a-0e08-11ef-ab2c-6805ca5a771a'
       started at 2024-05-09 15:34:00.418 +0200,
       POWCHK enabled, PULCHK disabled,
       terminated by command 'halt'
       configuration hash MD5:
       94 A6 76 15 82 0A 28 27 74 C3 73 9F 03 74 5D C5
       data hash MD5: 32K
       4C 00 D6 CF A5 D0 C3 C0 6B C4 5C 4B 0B DB 08 2D
>)
##END=

$$ hash MD5
$$ B1 87 45 5C E2 24 5C 99 8B 32 9B 63 FE 94 8E 13
