# Supplementary material for: Gold(I)-Catalyzed Tandem 1,2-Indole Migration–Cyclopropanation Reactions of 3‑Propargylindoles with Olefins
Source: Org Lett. 2025 Jul 28;27(31):8662–7. doi: 10.1021/acs.orglett.5c02596 (PMC12340974; doi:10.1021/acs.orglett.5c02596)
Supplement: Supplementary file 1 [file ol5c02596_si_001.zip › cis-2d/HNMR/topshimreport]

New TopShim run:

version = topshim 2.0.0
date = 2024-05-09
time = 15:28:44.251
command = topshim 

FINE SHIMMING

Parameters:

probe = Z104275_0392
solvent = CDCl3
shim nucleus = 2H
nucleus optimised for = 1H
o1p (from lock) = 7.24 ppm

Results:


1D Shimming:
Iteration  1: FWHM Before=12.9 Hz, Target= 0.3 Hz, After= 1.6 Hz
Iteration  2: FWHM Before= 1.6 Hz, Target= 0.4 Hz, After= 0.7 Hz
Iteration  3: FWHM Before= 0.7 Hz, Target= 0.4 Hz, After= 0.5 Hz
Iteration  4: FWHM Before= 0.5 Hz, Target= 0.2 Hz, After= 1.5 Hz
Iteration  5: FWHM Before= 1.5 Hz, Target= 0.3 Hz, After= 0.6 Hz
Iteration  6: FWHM Before= 0.6 Hz, Target= 0.4 Hz, After= 1.0 Hz
Iteration  7: FWHM Before= 1.0 Hz, Target= 0.4 Hz, After= 0.5 Hz
Iteration  8: FWHM Before= 0.5 Hz, Target= 0.4 Hz, After= 0.5 Hz
Slow convergence detected. Shimming was aborted.
Using the best result as the final shim state.

Lineshape quality factor (1D spectrum, spinning) = 0.618

shim changes: 
Z	-580
Z2	-466
Z3	-853
Z4	-2530
Z5	-6613
Z6	-7482

duration = 4 min 37 sec
completed successfully
finished Thu May 09 15:33:19 2024


========================================================================
